# Supplementary material for: From Principal Component to Direct Coupling Analysis of Coevolution in Proteins: Low-Eigenvalue Modes are Needed for Structure Prediction
Source: PLoS Comput Biol. 2013 Aug 22;9(8):e1003176. doi: 10.1371/journal.pcbi.1003176 (PMC3749948; doi:10.1371/journal.pcbi.1003176)
Supplement: Code S1 — Matlab code for the Hopfield-Potts inference. (ZIP) [file pcbi.1003176.s002.zip]

Archive with 9 entries (6 files):
- code_hopfield_potts_DCA/
- code_hopfield_potts_DCA/.DS_Store
- __MACOSX/
- __MACOSX/code_hopfield_potts_DCA/
- __MACOSX/code_hopfield_potts_DCA/._.DS_Store
- code_hopfield_potts_DCA/inverse_hopfield_potts1.m
- __MACOSX/code_hopfield_potts_DCA/._inverse_hopfield_potts1.m
- code_hopfield_potts_DCA/inverse_hopfield_potts2.m
- __MACOSX/code_hopfield_potts_DCA/._inverse_hopfield_potts2.m
